# Supplementary material for: Genomic Profiling Identified Novel Prognostic Biomarkers in Chinese Midline Glioma Patients
Source: Front Oncol. 2021 Mar 3;10:607429. doi: 10.3389/fonc.2020.607429 (PMC7968371; doi:10.3389/fonc.2020.607429)
Supplement: Supplementary file 3 [file Table_1.xlsx]

## Sheet: Table S1
Table S1. Patient characteristics and their association with survival outcomes
Clinical Info	Population(%)	Median survival (month)	P-value
Age(yr)			0.3
≤30	53(47%)	21.13
31-40	19(17%)	17.57
41-50	18(16%)	14.53
51-60	12(11%)	10.83
>60	9(8%)	4.07
NA	1(1%)	11.27
Gender			0.54
Male	68 (61%)	15.53
Female	44 (39%)	22.87
Histology type			0.19
Diffuse glioma	76 (68%)	12.83
Neuronal and mixed neuronal-glial tumors	15 (13%)	34.4
Ependymoma	9 (8%)	NR
Medulloblastoma	3 (3%)	NR
Others	9 (8%)	22.87
WHO Grade			<0.001
I	11 (10%)	12.2
II	45 (40%)	34.47
III	27 (24%)	14.53
IV	29 (26%)	8.13
Surgical resection			0.04
1	6 (6%)	37.9
91-99%	56 (50%)	34.47
10-90%	35 (31%)	13.03
＜10%	15 (13%)	11.27
Radiotherpy			<0.001
Yes	85 (76%)	18.5
No	27 (24%)	5
Chemotherapy			0.19
Yes	67 (60%)	17.27
No	45 (40%)	12.2

## Sheet: Table S2
Hugo_Symbol	Sample_ID	Protein_Change	Mutation_Type	Chromosome	Start_Position	End_Position	Reference_Allele	Variant_Allele
ATRX	F6983	c.6326+2T>C	Splice_Site	X	76829713	76829713	A	G
ATRX	F7077	E1133*	Nonsense_Mutation	X	76937351	76937351	C	A
ATRX	F7073	E1451Gfs*15	Frame_Shift_Del	X	76907808	76907809	CT	-
ATRX	F7070	E1454G	Missense_Mutation	X	76907800	76907800	T	C
ATRX	F7070	E1456G	Missense_Mutation	X	76907794	76907794	T	C
ATRX	F7073	E1460K	Missense_Mutation	X	76907783	76907783	C	T
ATRX	F7019	E1464del	In_Frame_Del	X	76907782	76907784	TCC	-
ATRX	F7034	E1464del	In_Frame_Del	X	76907782	76907784	TCC	-
ATRX	F7036	I116Yfs*20	Frame_Shift_Del	X	76952088	76952089	AT	-
ATRX	F7002	I1681R	Missense_Mutation	X	76888787	76888787	A	C
ATRX	F7122	N104Cfs*3	Frame_Shift_Ins	X	76952126	76952127	-	ACAG
ATRX	F7096	N1123*	Frame_Shift_Ins	X	76937381	76937382	-	A
ATRX	F6989	Q483P	Missense_Mutation	X	76939300	76939300	T	G
ATRX	F6997	Q483P	Missense_Mutation	X	76939300	76939300	T	G
ATRX	F7082	Q483P	Missense_Mutation	X	76939300	76939300	T	G
ATRX	F7019	R418*	Nonsense_Mutation	X	76939496	76939496	G	A
ATRX	F7020	R418*	Nonsense_Mutation	X	76939496	76939496	G	A
ATRX	F7026	R779K	Missense_Mutation	X	76938412	76938412	C	T
ATRX	F7105	S1980A	Missense_Mutation	X	76854898	76854898	A	C
ATRX	F7105	S1980Ffs*2	Frame_Shift_Del	X	76854897	76854897	G	-
ATRX	F7105	S1980VfsX2	Frame_Shift_Del	X	76854897	76854898	GA	C
BRAF	F6993	c.2128-4_2149delGTAGATTCTCGCCTCTATTGAGCTGCinsTTTTTTTTTTTGGTAGAGATGGCATCTCGCTATGT	Splice_Site	7	140434549	140434574	GCAGCTCAATAGAGGCGAGAATCTAC	ACATAGCGAGATGCCATCTCTACCAAAAAAAAAAA
BRAF	F7136	G32_A33del	In_Frame_Del	7	140624404	140624409	CGGCGC	-
BRAF	F7135	G737_F38insVQCHDLGSLQPPPPGFKSLNRAG	In_Frame_Ins	7	140434487	140434488	-	69
BRAF	F7095	V600_K601delinsE	In_Frame_Del	7	140453134	140453136	TCA	-
BRAF	F7007	V600E	Missense_Mutation	7	140453136	140453136	A	T
BRAF	F7012	V600E	Missense_Mutation	7	140453136	140453136	A	T
BRAF	F7062	V600E	Missense_Mutation	7	140453136	140453136	A	T
BRAF	F7067	V600E	Missense_Mutation	7	140453136	140453136	A	T
BRAF	F7101	V600E	Missense_Mutation	7	140453136	140453136	A	T
BRAF	F7117	V600E	Missense_Mutation	7	140453136	140453136	A	T
BRAF	F7138	V600E	Missense_Mutation	7	140453136	140453136	A	T
EGFR	F7015	A1040V	Missense_Mutation	7	55269432	55269432	C	T
EGFR	F7000	A289D	Missense_Mutation	7	55221822	55221822	C	A
EGFR	F7035	A289T	Missense_Mutation	7	55221821	55221821	G	A
EGFR	F7057	A289T	Missense_Mutation	7	55221821	55221821	G	A
EGFR	F7074	A289V	Missense_Mutation	7	55221822	55221822	C	T
EGFR	F7121	A289V	Missense_Mutation	7	55221822	55221822	C	T
EGFR	F6980	A767_V769dup	In_Frame_Ins	7	55248998	55248999	-	TGGCCAGCG
EGFR	F7055	c.1494_1498+54delinsTTTTTTCCAGTTTA	Splice_Site	7	55228027	55228085	59	TTTTTTCCAGTTTA
EGFR	F7106	c.3114+1_3114+8delGTATGAAA	Splice_Site	7	55269049	55269056	GTATGAAA	-
EGFR	F7033	c.89-26182_89-26181ins(91235	intron_variant	7	55129407	55129408	-	91235
EGFR	F7086	C636Y	Missense_Mutation	7	55238894	55238894	G	A
EGFR	F6996	D247Y	Missense_Mutation	7	55220349	55220349	G	T
EGFR	F7035	G598E	Missense_Mutation	7	55233043	55233043	G	A
EGFR	F6996	G598V	Missense_Mutation	7	55233043	55233043	G	T
EGFR	F7123	G598V	Missense_Mutation	7	55233043	55233043	G	T
EGFR	F7124	G598V	Missense_Mutation	7	55233043	55233043	G	T
EGFR	F7035	G719D	Missense_Mutation	7	55241708	55241708	G	A
EGFR	F7033	H773dup	In_Frame_Ins	7	55249017	55249018	-	CCA
EGFR	F7037	L480P	Missense_Mutation	7	55227972	55227972	T	C
EGFR	F7086	L718M	Missense_Mutation	7	55241704	55241704	C	A
EGFR	F7022	R252C	Missense_Mutation	7	55221710	55221710	C	T
EGFR	F7015	R531*	Nonsense_Mutation	7	55229284	55229284	C	T
EGFR	F7015	T259M	Missense_Mutation	7	55221732	55221732	C	T
EGFR	F7055	T790M	Missense_Mutation	7	55249071	55249071	C	T
EGFR	F7080	T790M	Missense_Mutation	7	55249071	55249071	C	T
EGFR	F7035	V292L	Missense_Mutation	7	55221830	55221830	G	C
EGFR	F7055	V292L	Missense_Mutation	7	55221830	55221830	G	T
FGFR1	F7135	D133del	In_Frame_Del	8	38285914	38285916	TCA	-
FGFR1	F7079	E235*	Nonsense_Mutation	8	38283682	38283682	C	A
FGFR1	F7014	G348E	Missense_Mutation	8	38279353	38279353	C	T
FGFR1	F7015	G348E	Missense_Mutation	8	38279353	38279353	C	T
FGFR1	F7137	K655I	Missense_Mutation	8	38272310	38272310	T	A
FGFR1	F7001	K656E	Missense_Mutation	8	38272308	38272308	T	C
FGFR1	F7137	K656E	Missense_Mutation	8	38272308	38272308	T	C
FGFR1	F6992	N546K	Missense_Mutation	8	38274849	38274849	G	T
FGFR1	F7002	N546K	Missense_Mutation	8	38274849	38274849	G	T
FGFR1	F7064	N546K	Missense_Mutation	8	38274849	38274849	G	T
FGFR1	F7002	V561L	Missense_Mutation	8	38273561	38273561	C	A
FGFR1	F7064	V561M	Missense_Mutation	8	38273561	38273561	C	T
IDH1	F7059	M290L	Missense_Mutation	2	209104710	209104710	T	G
IDH1	F7072	R132C	Missense_Mutation	2	209113113	209113113	G	A
IDH1	F7019	R132H	Missense_Mutation	2	209113112	209113112	C	T
IDH1	F7020	R132H	Missense_Mutation	2	209113112	209113112	C	T
IDH1	F7084	R132H	Missense_Mutation	2	209113112	209113112	C	T
IDH1	F7096	R132H	Missense_Mutation	2	209113112	209113112	C	T
IDH1	F7105	R132H	Missense_Mutation	2	209113112	209113112	C	T
NF1	F7112	c.204+1G>A	Splice_Site	17	chr17:29483145	chr17:29483145	G	A
NF1	F7070	c.7063-2A>G	Splice_Site	17	chr17:29670025	chr17:29670025	A	G
NF1	F6978	c.7615+1delG	Frame_Shift_Del	17	chr17:29679432	chr17:29679432	G	-
NF1	F7036	c.8105_8113+57del	Splice_Site	17	chr17:29685630	chr17:29685695	66	-
NF1	F7073	C167Qfs*10	Frame_Shift_Del	17	chr17:29496924	chr17:29496927	TGTT	-
NF1	F6978	D338Vfs*38	Frame_Shift_Del	17	chr17:29527564	chr17:29527564	A	-
NF1	F7122	I679Dfs*21	Frame_Shift_Ins	17	chr17:29553477	chr17:29553478	-	C
NF1	F7002	I719Nfs*7	Frame_Shift_Ins	17	chr17:29553605	chr17:29553606	-	A
NF1	F6985	L2315Pfs*12	Frame_Shift_Ins	17	chr17:29667541	chr17:29667542	-	C
NF1	F7114	L2462Ffs*27	Frame_Shift_Del	17	chr17:29677263	chr17:29677263	C	-
NF1	F6985	P2483Hfs*4	Frame_Shift_Ins	17	chr17:29677326	chr17:29677327	-	A
NF1	F7015	R1462Q	Missense_Mutation	17	chr17:29586102	chr17:29586102	G	A
NF1	F7023	R1830C	Missense_Mutation	17	chr17:29654736	chr17:29654736	C	T
NF1	F7122	R192*	Nonsense_Mutation	17	chr17:29497003	chr17:29497003	C	T
NF1	F7015	R2450*	Nonsense_Mutation	17	chr17:29677227	chr17:29677227	C	T
NF1	F7068	R2637*	Nonsense_Mutation	17	chr17:29684326	chr17:29684326	C	T
NF1	F6976	R461*	Nonsense_Mutation	17	chr17:29533378	chr17:29533378	C	T
NF1	F7036	R461*	Nonsense_Mutation	17	chr17:29533378	chr17:29533378	C	T
NF1	F7024	S1150*	Nonsense_Mutation	17	chr17:29559852	chr17:29559852	C	A
NF1	F7015	S1561I	Missense_Mutation	17	chr17:29588833	chr17:29588833	G	T
PDGFRA	F6989	A810T	Missense_Mutation	4	55151642	55151642	G	A
PDGFRA	F7019	A810T	Missense_Mutation	4	55151642	55151642	G	A
PDGFRA	F7024	A810T	Missense_Mutation	4	55151642	55151642	G	A
PDGFRA	F7019	D842V	Missense_Mutation	4	55152093	55152093	A	T
PDGFRA	F7014	D842Y	Missense_Mutation	4	55152092	55152092	G	T
PDGFRA	F7015	D842Y	Missense_Mutation	4	55152092	55152092	G	T
PDGFRA	F7010	E229K	Missense_Mutation	4	55131142	55131142	G	A
PDGFRA	F7011	E229K	Missense_Mutation	4	55131142	55131142	G	A
PDGFRA	F7035	E229K	Missense_Mutation	4	55131142	55131142	G	A
PDGFRA	F7011	G228Kfs*25	Frame_Shift_Del	4	55131139	55131142	GGGG	-
PDGFRA	F6989	I394V	Missense_Mutation	4	55136858	55136858	A	G
PDGFRA	F7018	N659K	Missense_Mutation	4	55144148	55144148	C	G
PDGFRA	F7080	N659K	Missense_Mutation	4	55144148	55144148	C	G
PDGFRA	F7090	N659K	Missense_Mutation	4	55144148	55144148	C	A
PDGFRA	F7107	P345L	Missense_Mutation	4	55133821	55133821	C	T
PDGFRA	F6989	V778A	Missense_Mutation	4	55151547	55151547	T	C
PIK3CA	F7020	C420R	Missense_Mutation	3	178927980	178927980	T	C
PIK3CA	F6985	E542K	Missense_Mutation	3	178936082	178936082	G	A
PIK3CA	F7024	E545K	Missense_Mutation	3	178936091	178936091	G	A
PIK3CA	F7066	E545K	Missense_Mutation	3	178936091	178936091	G	A
PIK3CA	F7069	E545K	Missense_Mutation	3	178936091	178936091	G	A
PIK3CA	F7017	G364R	Missense_Mutation	3	178922321	178922321	G	A
PIK3CA	F7001	H1047R	Missense_Mutation	3	178952085	178952085	A	G
PIK3CA	F7017	H1047R	Missense_Mutation	3	178952085	178952085	A	G
PIK3CA	F7015	H1065Y	Missense_Mutation	3	178952138	178952138	C	T
PIK3CA	F7010	Q546R	Missense_Mutation	3	178936095	178936095	A	G
PIK3CA	F7011	Q546R	Missense_Mutation	3	178936095	178936095	A	G
PIK3CA	F6990	R108H	Missense_Mutation	3	178916936	178916936	G	A
PIK3CA	F7065	R108H	Missense_Mutation	3	178916936	178916936	G	A
PIK3CA	F7002	R88Q	Missense_Mutation	3	178916876	178916876	G	A
PIK3CA	F7104	R88Q	Missense_Mutation	3	178916876	178916876	G	A
PIK3CA	F6985	R93W	Missense_Mutation	3	178916890	178916890	C	T
PIK3CA	F7036	R93W	Missense_Mutation	3	178916890	178916890	C	T
PIK3CA	F7106	R93W	Missense_Mutation	3	178916890	178916890	C	T
PTEN	F7015	A121S	Missense_Mutation	10	89692877	89692877	G	T
PTEN	F7020	c.1027-2A>G	Splice_Site	10	89725042	89725042	A	G
PTEN	F7036	c.1027-2A>G	Splice_Site	10	89653868	89653868	T	A
PTEN	F7015	c.635-1G>A	Splice_Site	10	89717609	89717609	G	A
PTEN	F7035	C136Mfs*44	Frame_Shift_Ins	10	89692920	89692921	-	A
PTEN	F7015	D162Y	Missense_Mutation	10	89693000	89693000	G	T
PTEN	F7000	D24H	Missense_Mutation	10	89624296	89624296	G	C
PTEN	F7015	E314*	Nonsense_Mutation	10	89720789	89720789	G	T
PTEN	F7038	G127E	Missense_Mutation	10	89692896	89692896	G	A
PTEN	F7018	G132R	Missense_Mutation	10	89692910	89692910	G	C
PTEN	F6996	G132V	Missense_Mutation	10	89692911	89692911	G	T
PTEN	F6984	G165E	Missense_Mutation	10	89711876	89711876	G	A
PTEN	F6994	G165R	Missense_Mutation	10	89711875	89711875	G	A
PTEN	F7022	M134I	Missense_Mutation	10	89692918	89692918	G	T
PTEN	F7122	M270T	Missense_Mutation	10	89720658	89720658	T	C
PTEN	F7065	P204A	Missense_Mutation	10	89711992	89711992	C	G
PTEN	F7112	R130Q	Missense_Mutation	10	89692905	89692905	G	A
PTEN	F7120	R130Q	Missense_Mutation	10	89692905	89692905	G	A
PTEN	F7134	R15I	Missense_Mutation	10	89624270	89624270	G	T
PTEN	F7015	R173C	Missense_Mutation	10	89711899	89711899	C	T
PTEN	F7023	R233*	Nonsense_Mutation	10	89717672	89717672	C	T
PTEN	F7074	R378Ifs*37	Frame_Shift_Del	10	89725147	89725150	ATAG	-
PTEN	F7137	S302R	Missense_Mutation	10	89720755	89720755	C	A
PTEN	F6993	T131N	Missense_Mutation	10	89692908	89692908	C	A
PTEN	F7103	T277Nfs*21	Frame_Shift_Ins	10	89720677	89720678	-	A
PTEN	F7104	V119Lfs*15	Frame_Shift_Del	10	89692871	89692871	G	-
TERT	F6974	c.-124C>T	Upstream_gene_variant	5	1295228	1295228	G	A
TERT	F6976	c.-124C>T	Upstream_gene_variant	5	1295228	1295228	G	A
TERT	F6980	c.-124C>T	Upstream_gene_variant	5	1295228	1295228	G	A
TERT	F7011	c.-124C>T	Upstream_gene_variant	5	1295228	1295228	G	A
TERT	F7022	c.-124C>T	Upstream_gene_variant	5	1295228	1295228	G	A
TERT	F7033	c.-124C>T	Upstream_gene_variant	5	1295228	1295228	G	A
TERT	F7035	c.-124C>T	Upstream_gene_variant	5	1295228	1295228	G	A
TERT	F7038	c.-124C>T	Upstream_gene_variant	5	1295228	1295228	G	A
TERT	F7055	c.-124C>T	Upstream_gene_variant	5	1295228	1295228	G	A
TERT	F7057	c.-124C>T	Upstream_gene_variant	5	1295228	1295228	G	A
TERT	F7065	c.-124C>T	Upstream_gene_variant	5	1295228	1295228	G	A
TERT	F7074	c.-124C>T	Upstream_gene_variant	5	1295228	1295228	G	A
TERT	F7103	c.-124C>T	Upstream_gene_variant	5	1295228	1295228	G	A
TERT	F7106	c.-124C>T	Upstream_gene_variant	5	1295228	1295228	G	A
TERT	F7116	c.-124C>T	Upstream_gene_variant	5	1295228	1295228	G	A
TERT	F7134	c.-124C>T	Upstream_gene_variant	5	1295228	1295228	G	A
TERT	F6977	c.-146C>T	Upstream_gene_variant	5	1295250	1295250	G	A
TERT	F6984	c.-146C>T	Upstream_gene_variant	5	1295250	1295250	G	A
TERT	F6985	c.-146C>T	Upstream_gene_variant	5	1295250	1295250	G	A
TERT	F6993	c.-146C>T	Upstream_gene_variant	5	1295250	1295250	G	A
TERT	F6996	c.-146C>T	Upstream_gene_variant	5	1295250	1295250	G	A
TERT	F7000	c.-146C>T	Upstream_gene_variant	5	1295250	1295250	G	A
TERT	F7017	c.-146C>T	Upstream_gene_variant	5	1295250	1295250	G	A
TERT	F7062	c.-146C>T	Upstream_gene_variant	5	1295250	1295250	G	A
TERT	F7104	c.-146C>T	Upstream_gene_variant	5	1295250	1295250	G	A
TERT	F7121	c.-146C>T	Upstream_gene_variant	5	1295250	1295250	G	A
TERT	F7123	c.-146C>T	Upstream_gene_variant	5	1295250	1295250	G	A
TP53	F7014	A159V	Missense_Mutation	17	7578454	7578454	G	A
TP53	F7015	A159V	Missense_Mutation	17	7578454	7578454	G	A
TP53	F7018	c.920-5_923delCCTAGCACT	Splice_Site	17	7576923	7576931	AGTGCTAGG	-
TP53	F7107	c.96+1G>C	Splice_Site	17	7579699	7579699	C	G
TP53	F7080	C141Y	Missense_Mutation	17	7578508	7578508	C	T
TP53	F7079	D281N	Missense_Mutation	17	7577097	7577097	C	T
TP53	F7015	G244D	Missense_Mutation	17	7577550	7577550	C	T
TP53	F7014	G244S	Missense_Mutation	17	7577551	7577551	C	T
TP53	F7074	G245D	Missense_Mutation	17	7577547	7577547	C	T
TP53	F7082	G279E	Missense_Mutation	17	7577102	7577102	C	T
TP53	F7131	G279E	Missense_Mutation	17	7577102	7577102	C	T
TP53	F7135	G279E	Missense_Mutation	17	7577102	7577102	C	T
TP53	F7082	H178Tfs*69	Frame_Shift_Del	17	7578398	7578398	G	-
TP53	F7114	H179R	Missense_Mutation	17	7578394	7578394	T	C
TP53	F7096	H193Y	Missense_Mutation	17	7578272	7578272	G	A
TP53	F7063	M237I	Missense_Mutation	17	7577570	7577570	C	T
TP53	F7096	P151S	Missense_Mutation	17	7578479	7578479	G	A
TP53	F6977	P152L	Missense_Mutation	17	7578475	7578475	G	A
TP53	F7015	Q192H	Missense_Mutation	17	7578273	7578273	C	A
TP53	F7090	R158G	Missense_Mutation	17	7578458	7578458	G	C
TP53	F7023	R158H	Missense_Mutation	17	7578457	7578457	C	T
TP53	F7023	R175C	Missense_Mutation	17	7578407	7578407	G	A
TP53	F7073	R175H	Missense_Mutation	17	7578406	7578406	C	T
TP53	F7105	R175H	Missense_Mutation	17	7578406	7578406	C	T
TP53	F7106	R175H	Missense_Mutation	17	7578406	7578406	C	T
TP53	F7015	R248W	Missense_Mutation	17	7577539	7577539	G	A
TP53	F7055	R248W	Missense_Mutation	17	7577539	7577539	G	A
TP53	F7066	R248W	Missense_Mutation	17	7577539	7577539	G	A
TP53	F7086	R248W	Missense_Mutation	17	7577539	7577539	G	A
TP53	F7018	R273C	Missense_Mutation	17	7577121	7577121	G	A
TP53	F7060	R273C	Missense_Mutation	17	7577121	7577121	G	A
TP53	F7077	R273C	Missense_Mutation	17	7577121	7577121	G	A
TP53	F7102	R273C	Missense_Mutation	17	7577121	7577121	G	A
TP53	F7104	R273C	Missense_Mutation	17	7577121	7577121	G	A
TP53	F7124	R273C	Missense_Mutation	17	7577121	7577121	G	A
TP53	F6983	R280G	Missense_Mutation	17	7577100	7577100	T	C
TP53	F7034	R342*	Nonsense_Mutation	17	7574003	7574003	G	A
TP53	F7122	R342*	Nonsense_Mutation	17	7574003	7574003	G	A
TP53	F7059	S241F	Missense_Mutation	17	7577559	7577559	G	A
TP53	F6984	T125R	Missense_Mutation	17	7579313	7579313	G	C
TP53	F7107	V10D	Missense_Mutation	17	7579884	7579884	A	T
TP53	F7036	V216M	Missense_Mutation	17	7578203	7578203	C	T
TP53	F7072	V216M	Missense_Mutation	17	7578203	7578203	C	T

## Sheet: Table S3
Table S2.Prognostic significance of oncogenic pathways evaluated by univariate and multivariate cox proportional model
		Univariate analysis		Multivariate analysis
Pathway	n (%)	OS HR(95% CI)	p value	OS HR(95% CI )	p value
WHO Grade	-	-	<0.001	-	<0.001
Surgical resection	-	-	0.04	-	<0.001
Radiation	85(76%)	0.36(0.21-0.63)	<0.001	0.29(0.15-0.53)	<0.001
Cell cycle	24(21%)	1.97(1.15-3.37)	0.01	1.89(1.01-3.54)	0.05
HIPPO	9(8%)	1.28(0.55-2.98)	0.57	-	-
MYC	12(11%)	1.55(0.74-3.26)	0.24	-	-
NOTCH	23(21%)	0.83(0.45-1.53)	0.55	-	-
NRF2	0(0%)	-	-	-	-
PI3K	49(44%)	1.81(1.12-2.95)	0.01	1.85(1.07-3.18)	0.03
TGF-β	0(0%)	-	-	-	-
RTK/RAS	84(75%)	1.78(0.97-3.28)	0.06	0.99(0.5-1.97)	0.98
TP53	48(43%)	1.55(0.95-2.51)	0.07	0.57(0.31-1.02)	0.06
WNT	18(16%)	1.03(0.55-1.93)	0.93	-	-

## Sheet: Table S4
Table S3. Prognostic significance of oncogenic pathways in the MSKCC cohort
Pathway	MSKCC (CCR,2019) data
	n (%)	OS_HR(95% CI)	p value
Cell cycle	490 (53%)	2.68 (2.15-3.35)	<0.001
HIPPO	69 (7%)	1.03 (0.71-1.49)	0.87
MYC	61 (7%)	0.66 (0.42-1.05)	0.08
NOTCH	163 (18%)	0.87 (0.66-1.15	0.32
NRF2	20 (2%)	0.95 (0.49-1.84)	0.88
PI3K	467 (51%)	2.48 (1.99-3.09)	<0.001
TGFB	31 (3%)	0.87 (0.53-1.44)	0.58
RTK/RAS	596 (65%)	2.66 (2.07-3.41)	<0.001
TP53	460 (50%)	0.99 (0.80-1.22)	0.91
WNT	63 (7%)	1.09 (0.75-1.58)	0.64
*All hazard ratios and p values were obtained after adjusting for clinical factors
